# Supplementary material for: Ecological Dynamics and Microbial Treatments against Oomycete Plant Pathogens
Source: Plants (Basel). 2021 Dec 8;10(12):2697. doi: 10.3390/plants10122697 (PMC8707103; doi:10.3390/plants10122697)
Supplement: Supplementary file 1 [file plants-10-02697-s001.zip]

Archive with 1 entries (1 files):
- plants-1384034-supplementary.pdf
